# Supplementary material for: Differential gene expression of immunity and inflammation genes in colorectal cancer using targeted RNA sequencing
Source: Front Oncol. 2023 Oct 5;13:1206482. doi: 10.3389/fonc.2023.1206482 (PMC10586664; doi:10.3389/fonc.2023.1206482)
Supplement: Supplementary file 6 [file Table_1.xlsx]

## Sheet: kalacloud-data
count	gene-set	genes	hsaid	p-adjust	p-value	pathway
12/0/0	CCL20,CCL5,CXCL11,EIF2AK2,IRF7,TNFSF10	6	hsa05417	0.0017841993980729624	0.000285471903691674	Lipid and atherosclerosis
12/0/0	CCL20,CCL5,CCR4,CXCL11,IL6R	5	hsa04672	0.0017841993980729624	0.00015304144573594186	Intestinal immune network for IgA production
12/0/0	CCL20,CCL5,CCR4,CXCL11,IL6R,TNFSF10	6	hsa04061	0.0017841993980729624	0.00013478068094063464	Viral protein interaction with cytokine and cytokine receptor
12/0/0	CCL20,CCL5,CCR4,CXCL11,IL6R,TNFRSF4,TNFSF10	7	hsa04060	0.0017841993980729624	0.00028434180560564737	Cytokine-cytokine receptor interaction
12/0/0	CCL20,CCL5,CCR4,CXCL11	4	hsa04062	0.0018556255468353679	0.0003711251093670736	Chemokine signaling pathway
12/0/0	CCL5,CXCL11,IRF7	3	hsa04620	0.002072120041365337	0.0005801936115822944	Toll-like receptor signaling pathway
12/0/0	CCL5,EIF2AK2,IRF7,TNFSF10	4	hsa05164	0.002072120041365337	0.0005521149409944433	Influenza A
12/0/0	CCL20,CCL5,CCR4,CXCL11,IL6R	5	hsa05120	0.004944630950498746	0.0015822819041595988	Epithelial cell signaling in Helicobacter pylori infection
12/0/0	CCL20,CCL5,CXCL11,IRF7	4	hsa05133	0.006133993437757309	0.002208237637592631	Pertussis
12/0/0	CCL20,CCL5,CXCL11,IL6R,IRF7,RIPK2	6	hsa05131	0.006144682672867044	0.0024578730691468174	Shigellosis
12/0/0	CCL20,CCL5,CXCL11,EIF2AK2,IL6R,IRF7	6	hsa05171	0.007792281432851197	0.003428603830454526	Coronavirus disease - COVID-19
12/0/0	CCR4,EIF2AK2,IRF7	3	hsa05167	0.008442064289047231	0.0040521908587426705	Kaposi sarcoma-associated herpesvirus infection
12/0/0	CCL5,IRF7	2	hsa04623	0.009839704355543237	0.006000770056076199	Cytosolic DNA-sensing pathway
12/0/0	EIF2AK2,IRF7,TNFSF10	3	hsa05162	0.009839704355543237	0.006080393840512828	Measles
12/0/0	CCL5,IRF7,RIPK2	3	hsa04621	0.009839704355543237	0.006080393840512828	NOD-like receptor signaling pathway
12/0/0	CCL20,CCL5,CCR4,CXCL11,IL6R,IRF7	6	hsa05163	0.009839704355543237	0.006297410787547671	Human cytomegalovirus infection
12/0/0	CCL20,CCL5	2	hsa05323	0.014793439920987477	0.010059539146271484	Rheumatoid arthritis
12/0/0	CCL20,CCL5	2	hsa04668	0.019201517134023578	0.014074490409557907	TNF signaling pathway
12/0/0	CCL20,CCL5,CXCL11,RIPK2,TNFSF10	5	hsa05132	0.019201517134023578	0.01459315302185792	Salmonella infection
12/0/0	CCL20,CCL5,CXCL11	3	hsa05134	0.02765388405309275	0.0221231072424742	Legionellosis
12/0/0	CCL20,CCL5,CXCL11,IRF7	4	hsa05135	0.028594852700597157	0.024019676268501614	Yersinia infection
12/0/0	CCR4,EIF2AK2,IL6R,IRF7	4	hsa05203	0.029125451520999844	0.02563039733847986	Viral carcinogenesis
12/0/0	EIF2AK2,TNFSF10	2	hsa04217	0.03921096501374984	0.036074087812649855	Necroptosis
12/0/0	CCL20,CCL5,CXCL11,TNFSF10	4	hsa05130	0.04061229226484621	0.03898780057425236	Pathogenic Escherichia coli infection
12/0/0	CCL20,CCL5,CCR4,CXCL11,IL6R	5	hsa05200	0.043520283663065706	0.043520283663065706	Pathways in cancer
