# Supplementary material for: Differential gene expression of immunity and inflammation genes in colorectal cancer using targeted RNA sequencing
Source: Front Oncol. 2023 Oct 5;13:1206482. doi: 10.3389/fonc.2023.1206482 (PMC10586664; doi:10.3389/fonc.2023.1206482)
Supplement: Supplementary file 7 [file Table_2.xlsx]

## Sheet: Top up- and down- reg. pathways
Table 5. The top up-regulated signaling pathways in cancer tissue compared to control adjacent tissue with related false discovery rate (FDR), average fold change (Av. FC) and number (N) of genes involved in.
Pathway	Regulation	FDR	Av. FC	N Genes
Inhibition of PKR (R-HSA-169131)	Up	0.007	1210.663	1
Regulation of TP53 Activity through Phosphorylation (R-HSA-6804756)	Up	0.008	119.243	3
PTK6 Regulates Cell Cycle (R-HSA-8849470)	Up	0.013	761.323	2
MicroRNA (miRNA) biogenesis (R-HSA-203927)	UP	0.015	1115.712	1
Gene Silencing by RNA (R-HSA-211000)	Up	0.015	1115.712	1
Small interfering RNA (siRNA) biogenesis (R-HSA-426486)	Up	0.015	1115.712	1
Homology Directed Repair (R-HSA-5693538)	Up	0.019	658.349	2
HDR through Homologous Recombination (HRR) or Single Strand Annealing (SSA) (R-HSA5693567)	Up	0.019	658.349	2
Processing of DNA double-strand break ends (R-HSA-5693607)	Up	0.019	658.349	2
JNK (c-Jun kinases) phosphorylation and activation mediated by activated human TAK1 (RHSA-450321)	Up	0.024	347.012	9
G0 and Early G1 (R-HSA-1538133)	Up	0.025	1280.703	2
Transcriptional regulation of testis differentiation (R-HSA-9690406)	Up	0.028	34409.424	1
Gene expression (Transcription) (R-HSA-74160)	Up	0.029	430.933	70
Regulation of TP53 Activity (R-HSA-5633007)	Up	0.029	112.192	5
activated TAK1 mediates p38 MAPK activation (R-HSA-450302)	Up	0.031	303.869	9
Reproduction (R-HSA-1474165)	Up	0.032	560.337	1
Meiosis (R-HSA-1500620)	Up	0.032	560.337	1
Telomere Maintenance (R-HSA-157579)	Up	0.032	560.337	1
Telomere Extension By Telomerase (R-HSA-171319)	Up	0.032	560.337	1
Activation of ATR in response to replication stress (R-HSA-176187)	Up	0.032	560.337	1
Table 6. The top down-regulated signaling pathways in cancer tissue compared to control adjacent tissue with related false discovery rate (FDR), average fold change (Av. FC) and number (N) of genes involved in.
Pathway	Regulation	FDR	Av. FC	N Genes
TRAIL signaling (R-HSA-75158)	Down	0.008	-395.495	4
Transcriptional Regulation by TP53 (R-HSA-3700989)	Down	0.015	-539.803	17
Regulation by c-FLIP (R-HSA-3371378)	Down	0.016	-265.655	6
CASP8 activity is inhibited (R-HSA-5218900)	Down	0.016	-265.655	6
Dimerization of procaspase-8 (R-HSA-69416)	Down	0.016	-265.655	6
TP53 Regulates Transcription of Cell Cycle Genes (R-HSA-6791312)	Down	0.027	-184.078	5
DNA Damage/Telomere Stress Induced Senescence (R-HSA-2559586)	Down	0.028	-234.827	4
TP53 Regulates Transcription of Genes Involved in G1 Cell Cycle Arrest (R-HSA-6804116)	Down	0.028	-234.827	4
Aberrant regulation of mitotic G1/S transition in cancer due to RB1 defects (R-HSA-9659787)	Down	0.029	-638.303	3
Defective binding of RB1 mutants to E2F1,(E2F2, E2F3) (R-HSA-9661069)	Down	0.029	-638.303	3
TP53 Regulates Transcription of Genes Involved in Cytochrome C Release (R-HSA-6803204)	Down	0.036	-101.303	2
Cyclin E associated events during G1/S transition (R-HSA-69202)	Down	0.045	-350.312	7
Cyclin A:Cdk2-associated events at S phase entry (R-HSA-69656)	Down	0.045	-350.312	7

## Sheet: Signif. Dereg. Pathways_CA-CO
Pathway name	Entities found	DEGs in the current study (2 - signif. upreg., 1 - upreg., -1 - downreg., -2 signif. downreg.)	Entities (Total)	Entities (Ratio)	Entities (p-value)	Entities (FDR)	Reactions (Found)	Reactions (Total)	Reactions (Ratio)	RNASEQ_NORM_1 (▲▲ - signif. upreg., ▲ - upreg., ▼ - downreg., ▼▼ - signif. downreg.)	Species name
TRAIL signaling	5	CASP8 (1), FADD (1), TNFSF10 (-1), TNFRSF10A(1)	8	0.001	0.006	8.16E-1	6	6	0	▼▼	Homo sapiens
Inhibition of PKR	1	EIF2AK2 (1)	2	0	0.007	8.16E-1	1	2	0	▲▲	Homo sapiens
PTK6 Regulates Cell Cycle	2	CDK2(2), CDKN1B(1)	8	0.001	1.1E-2	8.16E-1	2	2	0	▲▲	Homo sapiens
Small interfering RNA (siRNA) biogenesis	1	PRKRA(2)	9	0.001	1.3E-2	8.16E-1	3	5	0	▲▲	Homo sapiens
MicroRNA (miRNA) biogenesis	1	PRKRA(2)	31	0.002	1.3E-2	8.16E-1	3	8	0.001	▲▲	Homo sapiens
Gene Silencing by RNA	1	PRKRA(2)	120	0.008	1.3E-2	8.16E-1	6	40	0.003	▲▲	Homo sapiens
Processing of DNA double-strand break ends	2	CDK2(2), UBE2N(2)	89	0.006	1.4E-2	8.16E-1	4	17	0.001	▲▲	Homo sapiens
HDR through Homologous Recombination (HRR) or Single Strand Annealing (SSA)	2	CDK2(2), UBE2N(2)	124	0.008	1.4E-2	8.16E-1	4	44	0.003	▲▲	Homo sapiens
Homology Directed Repair	2	CDK2(2), UBE2N(2)	130	0.009	1.4E-2	8.16E-1	4	52	0.004	▲▲	Homo sapiens
Regulation of TP53 Activity through Phosphorylation	3	CDK2(2), TP53INP1(-1), TP53(1)	95	0.006	1.5E-2	8.16E-1	23	26	0.002	▲▲	Homo sapiens
Transcriptional Regulation by TP53	24	TNFRSF10A(1), CDKN1B(1), CDKN1A(-1), CASP1(1), CCR4(1), GPI(2), TP53INP1(-1), JUN(-1), CCL1(1), BCL6(-1), FAS(-1), TP53(1), PML(1), CDK2(2), FOS(-1), CASP8(1)	484	0.032	1.6E-2	8.16E-1	175	259	0.018	▼▼	Homo sapiens
Regulation by c-FLIP	6	TNFSF10(-1), FAS(-1), CASP8(1), FADD(1), FASLG(-1), TNFRSF10A(1)	11	0.001	0.02	8.16E-1	4	4	0	▼▼	Homo sapiens
Dimerization of procaspase-8	6	TNFSF10(-1), FAS(-1), CASP8(1), FADD(1), FASLG(-1), TNFRSF10A(1)	11	0.001	0.02	8.16E-1	3	3	0	▼▼	Homo sapiens
CASP8 activity is inhibited	6	TNFSF10(-1), FAS(-1), CASP8(1), FADD(1), FASLG(-1), TNFRSF10A(1)	12	0.001	0.02	8.16E-1	2	2	0	▼▼	Homo sapiens
Phosphorylation of proteins involved in G1/S transition by active Cyclin E:Cdk2 complexes	1	CDK2(2)	6	0	2.2E-2	8.16E-1	1	1	0	▲▲	Homo sapiens
G2 Phase	1	CDK2(2)	7	0	2.2E-2	8.16E-1	2	2	0	▲▲	Homo sapiens
Activation of the pre-replicative complex	1	CDK2(2)	36	0.002	2.2E-2	8.16E-1	5	9	0.001	▲▲	Homo sapiens
Activation of ATR in response to replication stress	1	CDK2(2)	39	0.003	2.2E-2	8.16E-1	2	9	0.001	▲▲	Homo sapiens
Telomere Extension By Telomerase	1	CDK2(2)	34	0.002	2.2E-2	8.16E-1	2	10	0.001	▲▲	Homo sapiens
Transcriptional regulation of testis differentiation	2	MIF(2)	21	0.001	2.2E-2	8.16E-1	2	18	0.001	▲▲	Homo sapiens
Extension of Telomeres	1	CDK2(2)	67	0.004	2.2E-2	8.16E-1	2	28	0.002	▲▲	Homo sapiens
Meiosis	1	CDK2(2)	92	0.006	2.2E-2	8.16E-1	1	15	0.001	▲▲	Homo sapiens
Telomere Maintenance	1	CDK2(2)	109	0.007	2.2E-2	8.16E-1	2	34	0.002	▲▲	Homo sapiens
Chromosome Maintenance	1	CDK2(2)	136	0.009	2.2E-2	8.16E-1	2	38	0.003	▲▲	Homo sapiens
Reproduction	1	CDK2(2)	123	0.008	2.2E-2	8.16E-1	1	24	0.002	▲▲	Homo sapiens
JNK (c-Jun kinases) phosphorylation and activation mediated by activated human TAK1	9	TRAF6(-1), IRAK1(1), RIPK2(2), NOD2(1), MAPK8(1), NOD1(2), MAP3K7(1), UBE2N(2), IRAK2(1)	26	0.002	2.3E-2	8.16E-1	3	3	0	▲▲	Homo sapiens
Defective binding of RB1 mutants to E2F1,(E2F2, E2F3)	3	CDK2(2), CDKN1B(1), CDKN1A(-1)	17	0.001	2.3E-2	8.16E-1	1	1	0	▼▼	Homo sapiens
Aberrant regulation of mitotic G1/S transition in cancer due to RB1 defects	3	CDK2(2), CDKN1B(1), CDKN1A(-1)	17	0.001	2.3E-2	8.16E-1	1	2	0	▼▼	Homo sapiens
G0 and Early G1	2	CDK2(2), MYC(2)	38	0.002	2.4E-2	8.16E-1	5	27	0.002	▲▲	Homo sapiens
activated TAK1 mediates p38 MAPK activation	9	MAP2K3(1), TRAF6(-1), IRAK1(1), RIPK2(2), NOD2(1), NOD1(2), MAP3K7(1), UBE2N(2), IRAK2(2)	27	0.002	2.5E-2	8.16E-1	3	5	0	▲▲	Homo sapiens
Transcriptional regulation of granulopoiesis	21	CEBPA(1), GFI1(1), CEBPB(-1), CDKN1A(-1), CKLF(1), IL6R(-1), STAT3(1), MYC(2), PML(1), CDK2(2), CSF3R(-1), RUNX1(1), IL11RA(-1)	71	0.005	2.7E-2	8.16E-1	26	27	0.002	▲▲	Homo sapiens
TP53 Regulates Transcription of Cell Cycle Genes	7	CDKN1B(1), CCR4(1), CDKN1A(-1), TP53(1), CDK2(2)	65	0.004	2.7E-2	8.16E-1	29	42	0.003	▼▼	Homo sapiens
NS1 Mediated Effects on Host Pathways	2	EIF2AK2(1), ISG15(-1)	46	0.003	0.03	8.16E-1	2	6	0	▲▲	Homo sapiens
Signaling by PTK6	11	SOCS3(-1), CDKN1B(1), ERBB2(1), EGF(1), CDK2(2), RAC1(1), STAT3(1), NR3C1(-1), HIF1A(1), EGFR(-1)	71	0.005	3.2E-2	8.16E-1	21	53	0.004	▲▲	Homo sapiens
Signaling by Non-Receptor Tyrosine Kinases	11	SOCS3(-1), CDKN1B(1), ERBB2(1), EGF(1), CDK2(2), RAC1(1), STAT3(1), NR3C1(-1), HIF1A(1), EGFR(-1)	71	0.005	3.2E-2	8.16E-1	21	53	0.004	▲▲	Homo sapiens
TP53 Regulates Transcription of Genes Involved in G1 Cell Cycle Arrest	6	CDK2(2), CDKN1B(1), CDKN1A(-1), TP53(1)	20	0.001	3.3E-2	8.16E-1	12	17	0.001	▼▼	Homo sapiens
DNA Damage/Telomere Stress Induced Senescence	5	CDK2(2), CDKN1B(1), CDKN1A(-1), TP53(1)	71	0.005	3.3E-2	8.16E-1	7	18	0.001	▼▼	Homo sapiens
Apoptotic execution phase	2	CASP8(1), HMGB1(1)	54	0.004	3.3E-2	8.16E-1	6	57	0.004	▲▲	Homo sapiens
Regulation of NFE2L2 gene expression	2	NOTCH1(1), MYC(2)	4	0	3.4E-2	8.16E-1	3	3	0	▲▲	Homo sapiens
TICAM1-dependent activation of IRF3/IRF7	6	TLR3(-1), TICAM1(-1), IRF3(1), TRAF3(1), IRF7(-2), TBK1(1)	14	0.001	3.4E-2	8.16E-1	9	9	0.001	▼	Homo sapiens
Gene expression (Transcription)	124	CCR4(1), FOS(-1), TP53INP1(-1), TNFRSF18(1), JUN(-1), CAV1(-1), PPARG(1), HSPD1(1), IL2(-1), IRAK1(1), IFNG(-1), IL6(1), CTLA4(1), ITCH(1), CSF1R(-1), NR4A3(-1), POU2F2(1), NR2C2(1), FASLG(-1), NOTCH1(1), CASP1(1), GPI(2), TGFA(-1), ERBB2(1), IL2RA(1), CDK2(2), EGFR(-1), VEGFA(1), BCL6(-1), BMP2(1), NFATC2(1), CCL1(1), LGALS3(-1), MAPK1(1), TP53(1), PPARA(-1), SOCS3(-1), SPP1(1), NR3C1(-1), RUNX1…	1.893	0.124	3.6E-2	8.16E-1	469	1.06	0.075	▲▲	Homo sapiens
Signaling by NOTCH1 in Cancer	4	NOTCH1(1), MYC(2), HDAC9(-1)	68	0.004	0.04	8.16E-1	39	39	0.003	▲▲	Homo sapiens
Constitutive Signaling by NOTCH1 HD+PEST Domain Mutants	4	NOTCH1(1), MYC(2), HDAC9(-1)	68	0.004	0.04	8.16E-1	21	21	0.001	▲▲	Homo sapiens
Signaling by NOTCH1 PEST Domain Mutants in Cancer	4	NOTCH1(1), MYC(2), HDAC9(-1)	68	0.004	0.04	8.16E-1	21	21	0.001	▲▲	Homo sapiens
Constitutive Signaling by NOTCH1 PEST Domain Mutants	4	NOTCH1(1), MYC(2), HDAC9(-1)	68	0.004	0.04	8.16E-1	21	21	0.001	▲▲	Homo sapiens
Signaling by NOTCH1 HD+PEST Domain Mutants in Cancer	4	NOTCH1(1), MYC(2), HDAC9(-1)	68	0.004	0.04	8.16E-1	21	21	0.001	▲▲	Homo sapiens
Formation of Incision Complex in GG-NER	2	CCL1(1), UBE2N(2)	47	0.003	4.1E-2	8.16E-1	3	10	0.001	▲▲	Homo sapiens
NOTCH1 Intracellular Domain Regulates Transcription	5	NOTCH1(1), MYC(2), HDAC9(-1), HIF1A(1)	57	0.004	4.2E-2	8.16E-1	16	18	0.001	▲	Homo sapiens
Regulation of TP53 Activity	5	CDK2(2), TP53INP1(-1), PML(1), TP53(1)	178	0.012	4.3E-2	8.16E-1	64	98	0.007	▲▲	Homo sapiens
Caspase activation via Death Receptors in the presence of ligand	11	TLR4(1), TICAM1(-1), CD14(-1), TICAM2(1), TNFSF10(-1), FAS(-1), LY96(-1), CASP8(1), FADD(1), FASLG(-1), TNFRSF10A(1)	20	0.001	4.6E-2	8.16E-1	9	9	0.001	▼	Homo sapiens
Caspase activation via extrinsic apoptotic signalling pathway	11	TLR4(1), TICAM1(-1), CD14(-1), TICAM2(1), TNFSF10(-1), FAS(-1), LY96(-1), CASP8(1), FADD(1), FASLG(-1), TNFRSF10A(1)	32	0.002	4.6E-2	8.16E-1	9	17	0.001	▼	Homo sapiens
Degradation of the extracellular matrix	5	MMP3(1), TIMP1(1), CD44(2), SPP1(1), MMP9(1)	148	0.01	4.7E-2	8.16E-1	39	105	0.007	▲	Homo sapiens
Regulation of NPAS4 gene transcription	1	NR3C1(-1)	12	0.001	4.8E-2	8.16E-1	2	9	0.001	▼	Homo sapiens
Regulation of NPAS4 gene expression	1	NR3C1(-1)	22	0.001	4.8E-2	8.16E-1	2	11	0.001	▼	Homo sapiens
HSP90 chaperone cycle for steroid hormone receptors (SHR) in the presence of ligand	1	NR3C1(-1)	76	0.005	4.8E-2	8.16E-1	4	22	0.002	▼	Homo sapiens
FOXO-mediated transcription of oxidative stress, metabolic and neuronal genes	1	NR3C1(-1)	49	0.003	4.8E-2	8.16E-1	2	34	0.002	▼	Homo sapiens
Insulin-like Growth Factor-2 mRNA Binding Proteins (IGF2BPs/IMPs/VICKZs) bind RNA	6	CD44(2), MYC(2)	13	0.001	4.9E-2	8.16E-1	2	3	0	▲	Homo sapiens
Formation of editosomes by ADAR proteins	1	ADAR(1)	2	0	0.05	8.16E-1	2	4	0	▲	Homo sapiens
mRNA Editing: A to I Conversion	1	ADAR(1)	4	0	0.05	8.16E-1	3	6	0	▲	Homo sapiens
C6 deamination of adenosine	1	ADAR(1)	4	0	0.05	8.16E-1	1	2	0	▲	Homo sapiens
Aggrephagy	1	UBE2N(2)	47	0.003	0.05	8.16E-1	6	15	0.001	▲	Homo sapiens
Nonhomologous End-Joining (NHEJ)	1	UBE2N(2)	56	0.004	0.05	8.16E-1	4	13	0.001	▲	Homo sapiens
Selective autophagy	1	UBE2N(2)	89	0.006	0.05	8.16E-1	6	48	0.003	▲	Homo sapiens
Macroautophagy	1	UBE2N(2)	150	0.01	0.05	8.16E-1	6	87	0.006	▲	Homo sapiens
Autophagy	1	UBE2N(2)	166	0.011	0.05	8.16E-1	6	108	0.008	▲	Homo sapiens
