# Supplementary material for: Differential gene expression of immunity and inflammation genes in colorectal cancer using targeted RNA sequencing
Source: Front Oncol. 2023 Oct 5;13:1206482. doi: 10.3389/fonc.2023.1206482 (PMC10586664; doi:10.3389/fonc.2023.1206482)
Supplement: Supplementary file 8 [file Table_3.xlsx]

## Sheet: Top up- and down- reg. pathways
Table 8. The top down-regulated signaling pathways in metastatic cancer when compared to primary cancer tissue with related false discovery rate (FDR), average fold change (Av. FC) and number (N) of genes involved in.
Pathway	Regulation	FDR	Av. FC	N Genes
MyD88:MAL(TIRAP) cascade initiated on plasma membrane (R-HSA-166058)	Up	0.007	222.907	38
Toll Like Receptor TLR6:TLR2 Cascade (R-HSA-168188)	Up	0.007	222.907	38
Toll Like Receptor TLR1:TLR2 Cascade (R-HSA-168179)	Up	0.007	217.421	39
Toll Like Receptor 7/8 (TLR7/8) Cascade (R-HSA-168181)	Up	0.007	244.944	37
Toll Like Receptor 2 (TLR2) Cascade (R-HSA-181438)	Up	0.007	217.421	39
Toll Like Receptor 4 (TLR4) Cascade (R-HSA-166016)	Up	0.009	140.549	31
Toll Like Receptor 9 (TLR9) Cascade (R-HSA-168138)	Up	0.011	251.521	36
MyD88 dependent cascade initiated on endosome (R-HSA-975155)	Up	0.011	251.521	36
TRAF6 mediated induction of NFkB and MAP kinases upon TLR7/8 or 9 activation (R-HSA975138)	Up	0.011	254.278	35
MyD88-independent TLR4 cascade (R-HSA-166166)	Up	0.013	228.969	34
TRIF(TICAM1)-mediated TLR4 signaling (R-HSA-937061)	Up	0.013	228.969	34
Toll-like Receptor Cascades (R-HSA-168898)	Up	0.013	123.809	55
TRIF-mediated programmed cell death (R-HSA-2562578)	Up	0.013	305.619	7
Toll Like Receptor 10 (TLR10) Cascade (R-HSA-168142)	Up	0.017	192.466	30
Toll Like Receptor 5 (TLR5) Cascade (R-HSA-168176)	Up	0.017	192.466	30
MyD88 cascade initiated on plasma membrane (R-HSA-975871)	Up	0.017	192.466	30
Interleukin-1 signaling (R-HSA-9020702)	Up	0.03	481.533	29
Apoptosis (R-HSA-109581)	Up	0.039	171.386	21
Cellular responses to stress (R-HSA-2262752)	Up	0.039	65.506	32
Table 9. The top down-regulated signaling pathways in metastatic cancer when compared to primary cancer tissue with related false discovery rate (FDR), average fold change (Av. FC) and number (N) of genes involved in.
Pathway	Regulation	FDR	Av. FC	N Genes
P2Y receptors (R-HSA-417957)	Down	<0.001	-1487.266	1
Nucleotide-like (purinergic) receptors (R-HSA-418038)	Down	<0.001	-1487.266	1
Defective RIPK1-mediated regulated necrosis (R-HSA-9693928)	Down	0.002	-546.287	2
HCMV Infection (R-HSA-9609646)	Down	0.002	-414.019	4
HCMV Early Events (R-HSA-9609690)	Down	0.002	-414.019	4
GRB7 events in ERBB2 signaling (R-HSA-1306955)	Down	0.007	-2155.381	1
Downregulation of ERBB2:ERBB3 signaling (R-HSA-1358803)	Down	0.007	-2155.381	1
Sema4D induced cell migration and growth-cone collapse (R-HSA-416572)	Down	0.007	-2155.381	1
Constitutive Signaling by Overexpressed ERBB2 (R-HSA-9634285)	Down	0.007	-2155.381	1
Drug-mediated inhibition of ERBB2 signaling (R-HSA-9652282)	Down	0.007	-2155.381	1
Drug resistance in ERBB2 KD mutants (R-HSA-9665230)	Down	0.007	-2155.381	1
Resistance of ERBB2 KD mutants to trastuzumab (R-HSA-9665233)	Down	0.007	-2155.381	1
Resistance of ERBB2 KD mutants to sapitinib (R-HSA-9665244)	Down	0.007	-2155.381	1
Resistance of ERBB2 KD mutants to tesevatinib (R-HSA-9665245)	Down	0.007	-2155.381	1
Resistance of ERBB2 KD mutants to neratinib (R-HSA-9665246)	Down	0.007	-2155.381	1
Resistance of ERBB2 KD mutants to osimertinib (R-HSA-9665247)	Down	0.007	-2155.381	1
Resistance of ERBB2 KD mutants to afatinib (R-HSA-9665249)	Down	0.007	-2155.381	1
Resistance of ERBB2 KD mutants to AEE788 (R-HSA-9665250)	Down	0.007	-2155.381	1
Resistance of ERBB2 KD mutants to lapatinib (R-HSA-9665251)	Down	0.007	-2155.381	1
Drug resistance in ERBB2 TMD/JMD mutants (R-HSA-9665737)	Down	0.007	-2155.381	1

## Sheet: Signif.Dereg. Pathways_mts_prim
Pathway name	Entities found	DEGs in the current study (2 - signif. upreg., 1 - upreg., -1 - downreg., -2 signif. downreg.)	Entities (Total)	Entities (Ratio)	Entities (p-value)	Entities (FDR)	Reactions (Found)	Reactions (Total)	Reactions (Ratio)	RNASEQ_NORM_1 (▲▲ - signif. upreg., ▲ - upreg., ▼ - downreg., ▼▼ - signif. downreg.)	Species name
P2Y receptors	1	TAPBP (-2)	18	0.001	2.17E-5	1.26E-2	1	13	0.001	▼▼	Homo sapiens
Nucleotide-like (purinergic) receptors	1	TAPBP (-2)	23	0.002	2.17E-5	1.26E-2	1	15	0.001	▼▼	Homo sapiens
Defective RIPK1-mediated regulated necrosis	2	CASP8(-2), FADD(-2)	13	0.001	2.17E-3	3.44E-1	3	10	0.001	▼▼	Homo sapiens
HCMV Early Events	4	PML(-1), ELK1(-2), EGFR(-1), NFKB1(-1)	215	0.014	4.34E-3	3.44E-1	8	12	0.001	▼▼	Homo sapiens
HCMV Infection	4	PML(-1), ELK1(-2), EGFR(-1), NFKB1(-1)	270	0.018	4.34E-3	3.44E-1	8	31	0.002	▼▼	Homo sapiens
Drug resistance in ERBB2 KD mutants	1	ERBB2(-2)	4	0	6.51E-3	3.44E-1	8	8	0.001	▼▼	Homo sapiens
Drug-mediated inhibition of ERBB2 signaling	1	ERBB2(-2)	4	0	6.51E-3	3.44E-1	3	3	0	▼▼	Homo sapiens
Resistance of ERBB2 KD mutants to neratinib	1	ERBB2(-2)	4	0	6.51E-3	3.44E-1	1	1	0	▼▼	Homo sapiens
Resistance of ERBB2 KD mutants to afatinib	1	ERBB2(-2)	4	0	6.51E-3	3.44E-1	1	1	0	▼▼	Homo sapiens
Resistance of ERBB2 KD mutants to osimertinib	1	ERBB2(-2)	4	0	6.51E-3	3.44E-1	1	1	0	▼▼	Homo sapiens
Resistance of ERBB2 KD mutants to lapatinib	1	ERBB2(-2)	4	0	6.51E-3	3.44E-1	1	1	0	▼▼	Homo sapiens
Drug resistance in ERBB2 TMD/JMD mutants	1	ERBB2(-2)	4	0	6.51E-3	3.44E-1	1	1	0	▼▼	Homo sapiens
Resistance of ERBB2 KD mutants to sapitinib	1	ERBB2(-2)	4	0	6.51E-3	3.44E-1	1	1	0	▼▼	Homo sapiens
Resistance of ERBB2 KD mutants to trastuzumab	1	ERBB2(-2)	4	0	6.51E-3	3.44E-1	1	1	0	▼▼	Homo sapiens
Resistance of ERBB2 KD mutants to tesevatinib	1	ERBB2(-2)	4	0	6.51E-3	3.44E-1	1	1	0	▼▼	Homo sapiens
Resistance of ERBB2 KD mutants to AEE788	1	ERBB2(-2)	4	0	6.51E-3	3.44E-1	1	1	0	▼▼	Homo sapiens
GRB7 events in ERBB2 signaling	1	ERBB2(-2)	6	0	6.51E-3	3.44E-1	1	1	0	▼▼	Homo sapiens
Constitutive Signaling by Overexpressed ERBB2	1	ERBB2(-2)	16	0.001	6.51E-3	3.44E-1	8	8	0.001	▼▼	Homo sapiens
MyD88-independent TLR4 cascade	33	MAP2K3(-1), TICAM1(-1), CD14(1), TICAM2(-1), JUN(-1), RIPK2(-1), UBE2N(-1), MAP3K7(1), CHUK(-1), MAPK1(-1), FADD(-2), IKBKB(-1), TRAF6(1), IRAK1(-2), IRF3(-1), TRAF3(-1), MAPK8(-1), NFKB2(-1), FOS (-1), IRAK2(-1), HMGB1(1), NFKB1(-1), CASP8(-2), IRF7(1), TBK1(-1), NFKBIA(1), TP53(1), TLR4(-1), NOD2(1), NOD1(-1), ELK1(-2), RELA(1), LY96(1)	121	0.008	6.51E-3	3.44E-1	62	72	0.005	▲▲	Homo sapiens
TRIF(TICAM1)-mediated TLR4 signaling	33	MAP2K3(-1), TICAM1(-1), CD14(1), TICAM2(-1), JUN(-1), RIPK2(-1), UBE2N(-1), MAP3K7(1), CHUK(-1), MAPK1(-1), FADD(-2), IKBKB(-1), TRAF6(1), IRAK1(-2), IRF3(-1), TRAF3(-1), MAPK8(-1), NFKB2(-1), FOS (-1), IRAK2(-1), HMGB1(1), NFKB1(-1), CASP8(-2), IRF7(1), TBK1(-1), NFKBIA(1), TP53(1), TLR4(-1), NOD2(1), NOD1(-1), ELK1(-2), RELA(1), LY96(1)	121	0.008	6.51E-3	3.44E-1	60	70	0.005	▲▲	Homo sapiens
Sema4D induced cell migration and growth-cone collapse	1	ERBB2(-2)	25	0.002	6.51E-3	3.44E-1	3	7	0	▼▼	Homo sapiens
Downregulation of ERBB2:ERBB3 signaling	1	ERBB2(-2)	16	0.001	6.51E-3	3.44E-1	2	8	0.001	▼▼	Homo sapiens
NF-kB activation through FADD/RIP-1 pathway mediated by caspase-8 and -10	7	IKBKB(-1),IFIH1(-1), DDX58(-1), CHUK(-1),CASP8(-2), FADD(-2)	14	0.001	1.08E-2	3.98E-1	5	5	0	▼▼	Homo sapiens
Toll Like Receptor 4 (TLR4) Cascade	49	MAP3K1(-1), SFTPD(1), TICAM1(-1), TICAM2(-1), JUN(-1), RIPK2(-1), MAP3K7(1), UBE2N(-1), FADD(-2), IRAK1(-2), IRF3(-1), IRAK2(-1), IRAK4(-1), HMGB1(1), NFKBIA(1), MYD88(1), NOD2(1), NOD1(-1), RELA(1), LY96(1), MAP2K3(-1), CD14(1), CD180(-1), MBL2(1), CHUK(-1), SOCS1(1), MAPK1(-1), IKBKB(-1), TRAF6(1), TRAF3(-1), MAPK8(-1), NFKB2(-1), LY86(1), FOS(-1), NFKB1(-1), TIRAP(-1), CASP8(-2), ITGB2(-1), IT…	165	0.011	1.08E-2	3.98E-1	96	107	0.008	▲▲	Homo sapiens
Toll Like Receptor TLR6:TLR2 Cascade	37	MAP2K3(-1), MAP3K1(-1), CD14(1), JUN(-1), RIPK2(-1), UBE2N(-1), MAP3K7(1), CHUK(-1), SOCS1(1), MAPK1(-1), IKBKB(-1), TRAF6(1), IRAK1(-2), MAPK8(-1), NFKB2(-1), FOS(-1), IRAK2(-1), HMGB1(1), NFKB1(-1), TIRAP(-1), CASP8(-2), IRAK4(-1), BTK(1), TLR1(1), SIGIRR(-2), MYD88(1), TLR2(1), NFKBIA(1), TP53(1), TLR4(-1), TLR6(1), NOD2(1), NOD1(-1), PELI1(-1), ELK1(-2), RELA(1), LY96(1),	133	0.009	1.08E-2	3.98E-1	68	78	0.006	▲▲	Homo sapiens
MyD88:MAL(TIRAP) cascade initiated on plasma membrane	37	MAP2K3(-1), MAP3K1(-1), CD14(1), JUN(-1), RIPK2(-1), UBE2N(-1), MAP3K7(1), CHUK(-1), SOCS1(1), MAPK1(-1), IKBKB(-1), TRAF6(1), IRAK1(-2), MAPK8(-1), NFKB2(-1), FOS(-1), IRAK2(-1), HMGB1(1), NFKB1(-1), TIRAP(-1), CASP8(-2), IRAK4(-1), BTK(1), TLR1(1), SIGIRR(-2), MYD88(1), TLR2(1), NFKBIA(1), TP53(1), TLR4(-1), TLR6(1), NOD2(1), NOD1(-1), PELI1(-1), ELK1(-2), RELA(1), LY96(1),	133	0.009	1.08E-2	3.98E-1	66	76	0.005	▲▲	Homo sapiens
ER-Phagosome pathway	89	HLA-G(1), CD14(1), TAP1(-2), PSME1(1), TAP2(-2), BTK(1), CHUK(-1), TLR1(1), IKBKB(-1), MYD88(1), TLR2(1), TAPBP(-2), TLR4(-1), TLR6(1), PSME2(-1), HLA-B(-1), HLA-A(-1), HLA-E(-2), LY96(1), TIRAP(-1), HMGB1(1), HLA-C(-1),	173	0.011	1.3E-2	3.98E-1	9	10	0.001	▼▼	Homo sapiens
Antigen Presentation: Folding, assembly and peptide loading of class I MHC	75	TAPBP(-2), HLA-G(1), TAP1(-2), HLA-B(-1),TAP2(-2),HLA-A(-1), HLA-E(-2),HLA-C(-1)	108	0.007	1.3E-2	3.98E-1	14	16	0.001	▼▼	Homo sapiens
Toll Like Receptor 9 (TLR9) Cascade	35	MAP2K3(-1), MAP3K1(-1), TICAM1(-1), CD14(1), TICAM2(-1), JUN(-1), RIPK2(-1), UBE2N(-1), MAP3K7(1), CHUK(-1), MAPK1(-1), IKBKB(-1), TRAF6(1), IRAK1(-2), MAPK8(-1), NFKB2(-1), FOS (-1), IRAK2(-1), HMGB1(1), NFKB1(-1), CASP8(-2), IRAK4(-1), IRF7(1), MYDD88(1), NFKBIA(1), TP53(1), TLR4(-1), NOD2(1), TLR7(-1), TLR9(-1), NOD1(-1), PELI(-1), ELK1(-2), RELA(1), LY96(1)	121	0.008	1.3E-2	3.98E-1	70	80	0.006	▲▲	Homo sapiens
Toll Like Receptor 2 (TLR2) Cascade	38	MAP2K3(-1), MAP3K1(-1), SFTPD(1), CD14(1), JUN(-1), RIPK2(-1), MBL2(1), UBE2N(-1), MAP3K7(1), CHUK(-1), SOCS1(1), MAPK1(-1), IKBKB(-1), TRAF6(1), IRAK1(-2), MAPK8(-1), NFKB2(-1), FOS (-1), IRAK2(-1), HMGB1(1), NFKB1(-1), TIRAP(-1), CASP8(-2), IRAK4(-1), BTK(1), TLR1(1), SIGIRR(-2), MYD88(1), TLR2(1), NFKBIA(1), TP53(1), TLR4(-1), TLR6(1), NOD2(1), NOD1(-1), PELI(-1), ELK1(-2), RELA(1), LY96(1)	136	0.009	1.3E-2	3.98E-1	70	80	0.006	▲▲	Homo sapiens
Toll Like Receptor 7/8 (TLR7/8) Cascade	36	MAP2K3(-1), MAP3K1(-1), TICAM1(-1), CD14(1),TICAM2(-1), JUN(-1), RIPK2(-1), UBE2N(-1), MAP3K7(1), CHUK(-1), MAPK1(-1), IKBKB(-1), TRAF6(1), IRAK1(-2), MAPK8(-1), NFKB2(-1), FOS(-1), IRAK2(-1), HMGB1(1), NFKB1(-1), CASP8(-2), IRAK4(-1), IRF7(1), MYD88(1), NFKBIA(1), TP53(1), TLR4(-1), NOD2(1), TLR7(-1), TLR8(1), TLR9(-1), NOD1(-1), PELI1(-1), ELK1(-2), RELA(1), LY96(1),	118	0.008	1.3E-2	3.98E-1	69	79	0.006	▲▲	Homo sapiens
Toll Like Receptor TLR1:TLR2 Cascade	38	MAP2K3(-1), MAP3K1(-1), SFTPD(1), CD14(1), JUN(-1), RIPK2(-1), MBL2(1), UBE2N(-1), MAP3K7(1), CHUK(-1), SOCS1(1), MAPK1(-1), IKBKB(-1), TRAF6(1), IRAK1(-2), MAPK8(-1), NFKB2(-1), FOS (-1), IRAK2(-1), HMGB1(1), NFKB1(-1), TIRAP(-1), CASP8(-2), IRAK4(-1), BTK(1), TLR1(1), SIGIRR(-2), MYD88(1), TLR2(1), NFKBIA(1), TP53(1), TLR4(-1), TLR6(1), NOD2(1), NOD1(-1), PELI(-1), ELK1(-2), RELA(1), LY96(1)	136	0.009	1.3E-2	3.98E-1	68	78	0.006	▲▲	Homo sapiens
MyD88 dependent cascade initiated on endosome	35	MAP2K3(-1), MAP3K1(-1), TICAM1(-1), CD14(1),TICAM2(-1), JUN(-1), RIPK2(-1), UBE2N(-1), MAP3K7(1), CHUK(-1), MAPK1(-1), IKBKB(-1), TRAF6(1), IRAK1(-2), MAPK8(-1), NFKB2(-1), FOS(-1), IRAK2(-1), HMGB1(1), NFKB1(-1), CASP8(-2), IRAK4(-1), IRF7(1), MYD88(1), NFKBIA(1), TP53(1), TLR4(-1), NOD2(1), TLR7(-1), TLR9(-1), NOD1(-1), PELI1(-1), ELK1(-2), RELA(1), LY96(1),	117	0.008	1.3E-2	3.98E-1	65	75	0.005	▲▲	Homo sapiens
Toll Like Receptor 3 (TLR3) Cascade	30	MAP2K3(-1), TICAM1(-1), JUN(-1), RIPK2(-1), UBE2N(-1), MAP3K7(1), CHUK(-1), MAPK1(-1), FADD(-2), IKBKB(-1), TRAF6(1), IRAK1(-2), IRF3(-1), TRAF3(-1), MAPK8(-1), NFKB2(-1), FOS(-1), IRAK2(-1), HMGB1(1), NFKB1(-1), CASP8(-2), IRF7(1), NFKBIA(1), TLR3(-1), TP53(1), NOD2(1), NOD1(-1), ELK1(-2), RELA(1)	116	0.008	1.3E-2	3.98E-1	63	73	0.005	▲▲	Homo sapiens
Nuclear events stimulated by ALK signaling in cancer	6	CEBPB(1), STAT5A(-1), STAT3(-2), MAPK1(-1)	27	0.002	1.3E-2	3.98E-1	5	9	0.001	▼▼	Homo sapiens
Signaling by ALK fusions and activated point mutants	6	CEBPB(1), STAT5A(-1), STAT3(-2), MAPK1(-1)	66	0.004	1.3E-2	3.98E-1	7	29	0.002	▼▼	Homo sapiens
Signaling by ALK in cancer	6	CEBPB(1), STAT5A(-1), STAT3(-2), MAPK1(-1)	66	0.004	1.3E-2	3.98E-1	7	37	0.003	▼▼	Homo sapiens
G alpha (s) signalling events	3	PTGER2 (-1), TAPBP (-2)	190	0.012	1.3E-2	3.98E-1	3	28	0.002	▼▼	Homo sapiens
TRAF6 mediated induction of NFkB and MAP kinases upon TLR7/8 or 9 activation	34	MAP2K3(-1), MAP3K1(-1), TICAM1(-1), CD14(1),TICAM2(-1), JUN(-1), RIPK2(-1), UBE2N(-1), MAP3K7(1), CHUK(-1), MAPK1(-1), IKBKB(-1), TRAF6(1), IRAK1(-2), MAPK8(-1), NFKB2(-1), FOS(-1), IRAK2(-1), HMGB1(1), NFKB1(-1), CASP8(-2), IRAK4(-1), MYD88(1), NFKBIA(1), TP53(1), TLR4(-1), NOD2(1), TLR7(-1), TLR9(-1), NOD1(-1), PELI1(-1), ELK1(-2), RELA(1), LY96(1),	116	0.008	1.52E-2	4.41E-1	50	60	0.004	▲▲	Homo sapiens
Disease	223	IL10(-1), CCR2(1), LYN(-1), SFTPD(1), TYK2(-1), CCR5(-1), RIPK2(-1), JUN(-1), CAV1(-1), NOS2(-1), ICOS(-1), BCL2L1(-1), FADD(-2), STAT5A(-1), FCGR1A(1), CD3D(1), IRAK1(-2), IRF3(-1), IL1B(-1), KITLG(-1), IL6(-1), CD3G(-1), IL1A(-1), IL18(-1), BLNK(-1), NMI(1), IRAK2(-1), VAV1(1), IRAK4(-1), FASLG(-1), HMGB1(1), TMEM173(-1), NOTCH1(-1), NLRP3(-1), TGFA(-1), CASP1(-1), ADA(-1), BST2(-1), NFKBIA(1),…	2.596	0.17	1.52E-2	4.41E-1	470	1.787	0.126	▼▼	Homo sapiens
FasL/ CD95L signaling	5	FAS(-1), CASP8(-2), FADD(-2), FASLG(-1)	5	0	1.74E-2	4.48E-1	5	5	0	▼▼	Homo sapiens
TRIF-mediated programmed cell death	7	TLR4(-1), TICAM1(-1), CD14(1),TICAM2(-1), LY96(1), CASP8(-2), FADD(-2),	10	0.001	1.74E-2	4.48E-1	3	3	0	▲▲	Homo sapiens
Toll-like Receptor Cascades	55	MAP3K1(-1), SFTPD(1), TICAM1(-1), TICAM2(-1), JUN(-1), RIPK2(-1), MAP3K7(1), UBE2N(-1), FADD(-2), IRAK1(-2), IRF3(-1), IRAK2(-1), IRAK4(-1), HMGB1(1), NFKBIA(1), MYD88(1), NOD2(1), NOD1(-1), RELA(1), LY96(1), MAP2K3(-1), CD14(1), CD180(-1), MBL2(1), CHUK(-1), SOCS1(1), MAPK1(-1), IKBKB(-1), TRAF6(1), TRAF3(-1), MAPK8(-1), NFKB2(-1), LY86(1), FOS(-1), NFKB1(-1), TIRAP(-1), CASP8(-2), ITGB2(-1), IT…	202	0.013	1.74E-2	4.48E-1	186	198	0.014	▲▲	Homo sapiens
MECP2 regulates transcription factors	2	PPARG(-2)	10	0.001	1.74E-2	4.48E-1	2	8	0.001	▼▼	Homo sapiens
Metabolism of RNA	16	CCR4(-1), CCL1(-1), PSME1(1), PPIE(-1), CD44(-1), PPIL2(-2), MYC(-2), ADAR(-1), PSME2(-1), TNFSF13(-1), LRP1(-1), AICDA(1)	829	0.054	1.74E-2	4.48E-1	28	189	0.013	▼▼	Homo sapiens
BH3-only proteins associate with and inactivate anti-apoptotic BCL-2 members	5	BCL2(-1), BCL2L1(-1), STAT3(-2)	11	0.001	1.95E-2	4.73E-1	5	5	0	▼▼	Homo sapiens
Antigen processing-Cross presentation	91	HLA-G(1), CD14(1), TAP1(-2), PSME1(1), TAP2(-2), CHUK(-1), FCGR1A(1), IKBKB(-1), HMGB1(1), TIRAP(-1), BTK(1), CLEC4E(1), TLR1(1), MYD88(1), TLR2(1), TAPBP(-2), TLR4(-1), TLR6(1), PSME2(-1), HLA-B(-1), HLA-A(-1), HLA-E(-2), LY96(1), HLA-C(-1)	195	0.013	1.95E-2	4.73E-1	17	23	0.002	▼▼	Homo sapiens
Programmed Cell Death	32	TICAM1(-1), CD14(1), TICAM2(-1), PSME1(1), BCL2L1(-1), STAT3(-2), MAPK1(-1), FADD(-2), ITCH(-1), IRF2(-1), IL1B(-1), IRF1(-1), IL1A(-1), MAPK8(-1), TNFSF10(-1), IL18(-1), GZMB(1), FASLG(-1), HMGB1(1), CASP8(-2), TNFRSF10A(-1), BCL2(-1), CASP1(-1), FAS(-1), TP53(1), TLR4(-1), PSME2(-1), PELI1(-1), LY96(1)	237	0.016	1.95E-2	4.73E-1	49	193	0.014	▼▼	Homo sapiens
G0 and Early G1	2	CDK2(-1), MYC(-2)	38	0.002	2.17E-2	5.15E-1	5	27	0.002	▼▼	Homo sapiens
Toll Like Receptor 10 (TLR10) Cascade	29	MAP2K3(-1), MAP3K1(-1), JUN(-1), RIPK2(-1), UBE2N(-1), MAP3K7(1), CHUK(-1), MAPK1(-1), IKBKB(-1), TRAF6(1), IRAK1(-2), MAPK8(-1), NFKB2(-1), FOS(-1), IRAK2(-1), HMGB1(1), NFKB1(-1), CASP8(-2), IRAK4(-1), TLR10(-1), TLR1(1), MYD88(1), NFKBIA(1), TP53(1), TLR5(1), NOD2(1), NOD1(-1), PELI1(-1), ELK1(-2), RELA(1)	109	0.007	2.39E-2	5.34E-1	61	71	0.005	▲▲	Homo sapiens
Toll Like Receptor 5 (TLR5) Cascade	29	MAP2K3(-1), MAP3K1(-1), JUN(-1), RIPK2(-1), UBE2N(-1), MAP3K7(1), CHUK(-1), MAPK1(-1), IKBKB(-1), TRAF6(1), IRAK1(-2), MAPK8(-1), NFKB2(-1), FOS(-1), IRAK2(-1), HMGB1(1), NFKB1(-1), CASP8(-2), IRAK4(-1), TLR10(-1), TLR1(1), MYD88(1), NFKBIA(1), TP53(1), TLR5(1), NOD2(1), NOD1(-1), PELI1(-1), ELK1(-2), RELA(1)	109	0.007	2.39E-2	5.34E-1	61	71	0.005	▲▲	Homo sapiens
MyD88 cascade initiated on plasma membrane	29	MAP2K3(-1), MAP3K1(-1), JUN(-1), RIPK2(-1), UBE2N(-1), MAP3K7(1), CHUK(-1), MAPK1(-1), IKBKB(-1), TRAF6(1), IRAK1(-2), MAPK8(-1), NFKB2(-1), FOS(-1), IRAK2(-1), HMGB1(1), NFKB1(-1), CASP8(-2), IRAK4(-1), TLR10(-1), TLR1(1), MYD88(1), NFKBIA(1), TP53(1), TLR5(1), NOD2(1), NOD1(-1), PELI1(-1), ELK1(-2), RELA(1)	109	0.007	2.39E-2	5.34E-1	60	70	0.005	▲▲	Homo sapiens
Interleukin-17 signaling	23	IL17RA(-1), MAP2K3(-1), IL17RB(1), IL17RE(-2), JUN(-1), RIPK2(-1), UBE2N(-1), MAP3K7(1), CHUK(-1), MAPK1(-1), IL17A(-1), IKBKB(-1), IL17C(1), TRAF6(1), IRAK1(-2), NOD2(1), MAPK8(-1), IL17F(-1), NOD1(-1), FOS(-1), ELK1(-2), IRAK2(-1), NFKB1(-1)	78	0.005	2.82E-2	6.07E-1	26	35	0.002	▼▼	Homo sapiens
Gluconeogenesis	1	GPI(-1)	66	0.004	2.82E-2	6.07E-1	1	26	0.002	▼▼	Homo sapiens
Class I MHC mediated antigen processing & presentation	96	HLA-G(1), CD14(1), TAP1(-2), PSME1(1), TAP2(-2), UBE2N(-1), CHUK(-1), SOCS1(1), FCGR1A(1), SOCS3(1), IKBKB(-1), ITCH(-1), CBLB(-1), HMGB1(1), TIRAP(-1), BTK(1), CLEC4E(1), TLR1(1), MYD88(1), TLR2(1), TAPBP(-2), TLR4(-1), TLR6(1), PSME2(-1), HLA-B(-1), HLA-A(-1), HLA-E(-2), LY96(1), HLA-C(-1)	479	0.031	3.04E-2	6.08E-1	37	48	0.003	▼▼	Homo sapiens
ERK/MAPK targets	2	ELK1(-2), MAPK1(-1)	26	0.002	3.04E-2	6.08E-1	5	7	0	▼▼	Homo sapiens
Apoptosis	23	BCL2(-1), TICAM1(-1), CD14(1), TICAM2(-1), PSME1(1), BCL2L1(-1), STAT3(-2), FAS(-1), MAPK1(-1), FADD(-2), TP53(1), TLR4(-1), MAPK8(-1), PSME2(-1), TNFSF10(-1), GZMB(1), LY96(1), CASP8(-2), FASLG(-1), HMGB1(1), TNFRSF10A(-1)	192	0.013	3.04E-2	6.08E-1	31	142	0.01	▲▲	Homo sapiens
SMAD2/SMAD3:SMAD4 heterotrimer regulates transcription	3	MYC(-2), MAPK1(-1)	44	0.003	3.25E-2	6.08E-1	3	24	0.002	▼▼	Homo sapiens
Signaling by BRAF and RAF1 fusions	2	MAPK1(-1), JAK2(-1)	73	0.005	3.9E-2	6.08E-1	5	5	0	▼▼	Homo sapiens
DDX58/IFIH1-mediated induction of interferon-alpha/beta	34	MAP3K1(-1), IFNA16(1), IFNB1(1), DDX58(-1), CHUK(-1), FADD(-2), IKBKB(-1), ITCH(-1), TRAF6(1), IRF3(-1), TRAF3(-1), NFKB2(-1), HMGB1(1), NFKB1(-1), CASP8(-2), ISG15(-1), IFNA5(1), IFNA21(1), IFNA8(1), IFNA7(-1), IFNA2(-1), IRF7(1), TBK1(-1), NFKBIA(1), IFIH1(-1), RELA(1)	104	0.007	3.9E-2	6.08E-1	51	53	0.004	▲▲	Homo sapiens
Signaling by RAF1 mutants	2	MAPK1(-1), JAK2(-1)	49	0.003	3.9E-2	6.08E-1	5	7	0	▼▼	Homo sapiens
Signaling by moderate kinase activity BRAF mutants	2	MAPK1(-1), JAK2(-1)	54	0.004	3.9E-2	6.08E-1	5	7	0	▼▼	Homo sapiens
Paradoxical activation of RAF signaling by kinase inactive BRAF	2	MAPK1(-1), JAK2(-1)	54	0.004	3.9E-2	6.08E-1	5	7	0	▼▼	Homo sapiens
Signaling downstream of RAS mutants	2	MAPK1(-1), JAK2(-1)	54	0.004	3.9E-2	6.08E-1	5	7	0	▼▼	Homo sapiens
Oncogenic MAPK signaling	2	MAPK1(-1), JAK2(-1)	93	0.006	3.9E-2	6.08E-1	31	46	0.003	▼▼	Homo sapiens
mRNA Splicing - Major Pathway	2	PPIE(-1), PPIL2(-2)	213	0.014	3.9E-2	6.08E-1	6	10	0.001	▼▼	Homo sapiens
Signaling by RAS mutants	2	MAPK1(-1), JAK2(-1)	54	0.004	3.9E-2	6.08E-1	5	9	0.001	▼▼	Homo sapiens
mRNA Splicing	2	PPIE(-1), PPIL2(-2)	224	0.015	3.9E-2	6.08E-1	6	15	0.001	▼▼	Homo sapiens
Regulation of necroptotic cell death	8	ITCH(-1), TNFSF10(-1), PELI1(-1), FAS(-1), CASP8(-2), FADD(-2), FASLG(-1), TNFRSF10A(-1)	39	0.003	3.9E-2	6.08E-1	8	21	0.001	▼▼	Homo sapiens
RIPK1-mediated regulated necrosis	8	ITCH(-1), TNFSF10(-1), PELI1(-1), FAS(-1), CASP8(-2), FADD(-2), FASLG(-1), TNFRSF10A(-1)	45	0.003	3.9E-2	6.08E-1	9	29	0.002	▼▼	Homo sapiens
Processing of Capped Intron-Containing Pre-mRNA	2	PPIE(-1), PPIL2(-2)	299	0.02	3.9E-2	6.08E-1	6	34	0.002	▼▼	Homo sapiens
PLCG1 events in ERBB2 signaling	3	ERBB2(-2), EGFR(-1), EGF(-1)	6	0	4.34E-2	6.08E-1	2	2	0	▼▼	Homo sapiens
ERBB2 Activates PTK6 Signaling	3	ERBB2(-2), EGFR(-1), EGF(-1)	18	0.001	4.34E-2	6.08E-1	2	2	0	▼▼	Homo sapiens
ERBB2 Regulates Cell Motility	3	ERBB2(-2), EGFR(-1), EGF(-1)	19	0.001	4.34E-2	6.08E-1	2	2	0	▼▼	Homo sapiens
GRB2 events in ERBB2 signaling	3	ERBB2(-2), EGFR(-1), EGF(-1)	21	0.001	4.34E-2	6.08E-1	4	4	0	▼▼	Homo sapiens
PI3K events in ERBB2 signaling	3	ERBB2(-2), EGFR(-1), EGF(-1)	22	0.001	4.34E-2	6.08E-1	7	7	0	▼▼	Homo sapiens
Signaling by ERBB2 ECD mutants	3	ERBB2(-2), EGFR(-1), EGF(-1)	23	0.002	4.34E-2	6.08E-1	15	15	0.001	▼▼	Homo sapiens
Signaling by ERBB2 TMD/JMD mutants	3	ERBB2(-2), EGFR(-1), EGF(-1)	30	0.002	4.34E-2	6.08E-1	13	13	0.001	▼▼	Homo sapiens
Signaling by ERBB2 KD Mutants	3	ERBB2(-2), EGFR(-1), EGF(-1)	35	0.002	4.34E-2	6.08E-1	17	17	0.001	▼▼	Homo sapiens
Signaling by ERBB2 in Cancer	3	ERBB2(-2), EGFR(-1), EGF(-1)	36	0.002	4.34E-2	6.08E-1	62	62	0.004	▼▼	Homo sapiens
Signaling by ERBB2	3	ERBB2(-2), EGFR(-1), EGF(-1)	68	0.004	4.34E-2	6.08E-1	37	46	0.003	▼▼	Homo sapiens
SHC1 events in ERBB2 signaling	3	ERBB2(-2), EGFR(-1), EGF(-1)	36	0.002	4.34E-2	6.08E-1	4	6	0	▼▼	Homo sapiens
Downregulation of ERBB2 signaling	3	ERBB2(-2), EGFR(-1), EGF(-1)	36	0.002	4.34E-2	6.08E-1	8	14	0.001	▼▼	Homo sapiens
TLR3-mediated TICAM1-dependent programmed cell death	4	TLR3(-1), TICAM1(-1), CASP8(-2), FADD(-2),	6	0	4.56E-2	6.31E-1	3	3	0	▼▼	Homo sapiens
Caspase activation via Death Receptors in the presence of ligand	11	TLR4(-1), TICAM1(-1), CD14(1),TICAM2(-1),TNFSF10(-1), FAS(-1), LY96(1), CASP8(-2), FADD(-2), FASLG(-1), TNFRSF10A(-1)	20	0.001	4.77E-2	6.45E-1	9	9	0.001	▲▲	Homo sapiens
Caspase activation via extrinsic apoptotic signalling pathway	11	TLR4(-1), TICAM1(-1), CD14(1),TICAM2(-1),TNFSF10(-1), FAS(-1), LY96(1), CASP8(-2), FADD(-2), FASLG(-1), TNFRSF10A(-1)	32	0.002	4.77E-2	6.45E-1	9	17	0.001	▲▲	Homo sapiens
Signalling to STAT3	1	STAT3(-2)	5	0	4.99E-2	6.59E-1	1	1	0	▼▼	Homo sapiens
POU5F1 (OCT4), SOX2, NANOG activate genes related to proliferation	2	STAT3(-2)	21	0.001	4.99E-2	6.59E-1	2	16	0.001	▼▼	Homo sapiens
