# Supplementary material for: Differential gene expression of immunity and inflammation genes in colorectal cancer using targeted RNA sequencing
Source: Front Oncol. 2023 Oct 5;13:1206482. doi: 10.3389/fonc.2023.1206482 (PMC10586664; doi:10.3389/fonc.2023.1206482)
Supplement: Supplementary file 9 [file Table_4.xlsx]

## Sheet: Top up- and down- reg. pathways
Table 11. The top up-regulated signaling pathways associated with KRAS mutation, with the appropriate related false discovery rate (FDR), average fold change (Av. FC) and number (N) of genes involved in.
Pathway	Regulation	FDR	Av. FC	N Genes
FCGR3A-mediated IL10 synthesis (R-HSA-9664323)	Up	0.009	378.433	5
EGR2 and SOX10-mediated initiation of Schwann cell myelination (R-HSA-9619665)	Up	0.011	68.776	1
Ion influx/efflux at host-pathogen interface (R-HSA-6803544)	Up	0.013	47.46	6
Anti-inflammatory response favouring Leishmania parasite infection (R-HSA-9662851)	Up	0.013	346.032	6
Leishmania parasite growth and survival (R-HSA-9664433)	Up	0.013	346.032	6
RUNX1 regulates genes involved in megakaryocyte differentiation and platelet function (RHSA-8936459)	Up	0.013	563.619	3
FOXO-mediated transcription of cell death genes (R-HSA-9614657)	Up	0.015	130.374	2
CLEC7A (Dectin-1) signaling (R-HSA-5607764)	Up	0.017	361.455	20
Transport of bile salts and organic acids, metal ions and amine compounds (R-HSA-425366)	Up	0.017	647.571	3
SLC-mediated transmembrane transport (R-HSA-425407)	Up	0.017	647.571	3
Metal ion SLC transporters (R-HSA-425410)	Up	0.017	200.534	2
Pre-NOTCH Transcription and Translation (R-HSA-1912408)	Up	0.02	1848.166	4
Pre-NOTCH Expression and Processing (R-HSA-1912422)	Up	0.02	1848.166	4
Nef mediated downregulation of CD28 cell surface expression (R-HSA-164939)	Up	0.02	17.693	1
Signaling by WNT (R-HSA-195721)	Up	0.02	78.059	10
MTOR signalling (R-HSA-165159)	Up	0.022	11.371	1
mTORC1-mediated signalling (R-HSA-166208)	Up	0.022	11.371	1
RUNX1 regulates transcription of genes involved in differentiation of keratinocytes (R-HSA8939242)	Up	0.024	1150.966	2
Downstream signaling events of B Cell Receptor (BCR) (R-HSA-1168372)	Up	0.024	401.75	12
CD163 mediating an anti-inflammatory response (R-HSA-9662834)	Up	0.026	109.415	2
Table 12. The top down-regulated signaling pathways associated with KRAS mutation, with the appropriate related false discovery rate (FDR), average fold change (Av. FC) and number (N) of genes involved in.
Pathway	Regulation	FDR	Av. FC	N Genes
Calcineurin activates NFAT (R-HSA-2025928)	Down	0.009	-98.439	3
Ca2+ pathway (R-HSA-4086398)	Down	0.015	-279.861	3
TP53 regulates transcription of several additional cell death genes whose specific roles in p53-dependent apoptosis remain uncertain (R-HSA-6803205)	Down	0.028	-241.835	2
Mitochondrial protein import (R-HSA-1268020)	Down	0.03	-49615.671	1
TFAP2A acts as a transcriptional repressor during retinoic acid induced cell differentiation (R-HSA-8869496)	Down	0.03	-49615.671	1
Nuclear Events (kinase and transcription factor activation) (R-HSA-198725)	Down	0.037	-761.265	10
NGF-stimulated transcription (R-HSA-9031628)	Down	0.041	-969.597	8
CLEC7A (Dectin-1) induces NFAT activation (R-HSA-5607763)	Down	0.043	-153.343	2
Signaling by CSF1 (M-CSF) in myeloid cells (R-HSA-9680350)	Down	0.046	-157.666	5

## Sheet: Signif. dereg. Pathways_KRAS
Pathway name	Entities found	DEGs in the current study (2 - signif. upreg., 1 - upreg., -1 - downreg., -2 signif. downreg.)	Entities (Total)	Entities (Ratio)	Entities (p-value)	Entities (FDR)	Reactions (Found)	Reactions (Total)	Reactions (Ratio)	RNASEQ_NORM_1 (▲▲ - signif. upreg., ▲ - upreg., ▼ - downreg., ▼▼ - signif. downreg.)	Species name
FCGR3A-mediated IL10 synthesis	6	IL10(1), LYN(1), CD3D(1), SYK(1), CD3G(1), FCGR1A(1)	141	0.009	4.34E-3	9.03E-1	9	20	0.001	▲▲	Homo sapiens
Pre-NOTCH Expression and Processing	6	NOTCH1(1), RUNX1(1), TP53(-1), JUN(1)	114	0.007	8.68E-3	9.03E-1	27	38	0.003	▲▲	Homo sapiens
Pre-NOTCH Transcription and Translation	6	NOTCH1(1), RUNX1(1), TP53(-1), JUN(1)	89	0.006	8.68E-3	9.03E-1	17	28	0.002	▲▲	Homo sapiens
Ion influx/efflux at host-pathogen interface	1	SLC11A1(1)	13	0.001	8.68E-3	9.03E-1	1	2	0	▲▲	Homo sapiens
Calcineurin activates NFAT	4	NFATC3(1), FPR1(1), NFATC1(1), NFATC2(-1)	12	0.001	1.08E-2	9.03E-1	3	3	0	▼▼	Homo sapiens
CLEC7A (Dectin-1) signaling	25	SYK(1), PSME1(1), REL(1), CCL22(1), UBE2N(-1), MAP3K7(-1), CHUK(1), CCL17(1), NFKBIA(1), IKBKB(1), TRAF6(1), IL1B(1), CLEC7A(1), PSME2(1), NFATC3(1), NFKB2(1), RELB(1), RELA(1), NFKB1(1), CASP8(1), NFATC1(1), NFATC2(-1)	120	0.008	1.08E-2	9.03E-1	30	45	0.003	▲▲	Homo sapiens
Leishmania parasite growth and survival	8	IL10(1), LYN(1), CD3D(1), SYK(1), IL6(1), CD3G(1), FCGR1A(1)	193	0.013	1.08E-2	9.03E-1	12	40	0.003	▲▲	Homo sapiens
Anti-inflammatory response favouring Leishmania parasite infection	8	IL10(1), LYN(1), CD3D(1), SYK(1), IL6(1), CD3G(1), FCGR1A(1)	193	0.013	1.08E-2	9.03E-1	12	40	0.003	▲▲	Homo sapiens
Nef mediated downregulation of CD28 cell surface expression	1	CD28(1)	3	0	1.3E-2	9.03E-1	3	3	0	▲▲	Homo sapiens
RUNX1 regulates genes involved in megakaryocyte differentiation and platelet function	5	NR4A3(1), RUNX1(1), THBS1(1)	78	0.005	1.3E-2	9.03E-1	33	33	0.002	▲▲	Homo sapiens
EGR2 and SOX10-mediated initiation of Schwann cell myelination	2	EGR2(1)	39	0.003	1.3E-2	9.03E-1	19	26	0.002	▲▲	Homo sapiens
Ca2+ pathway	4	MYC(1), MAP3K7(-1), NFATC1(1)	81	0.005	1.3E-2	9.03E-1	7	27	0.002	▼▼	Homo sapiens
Transport of bile salts and organic acids, metal ions and amine compounds	3	RUNX1(1), JAK1(1), SLC11A1(1)	163	0.011	1.3E-2	9.03E-1	3	67	0.005	▲▲	Homo sapiens
SLC-mediated transmembrane transport	3	RUNX1(1), JAK1(1), SLC11A1(1)	418	0.027	1.3E-2	9.03E-1	3	194	0.014	▲▲	Homo sapiens
FLT3 signaling in disease	8	CDKN1A(1), STAT5A(1), FLT3(-1), BCL2L1(1), FLT3LG(1)	43	0.003	1.52E-2	9.03E-1	42	52	0.004	▲▲	Homo sapiens
Metal ion SLC transporters	2	SLC11A1(1), JAK1(1)	31	0.002	1.52E-2	9.03E-1	2	20	0.001	▲▲	Homo sapiens
FOXO-mediated transcription of cell death genes	4	BCL6(1), FASLG(1)	23	0.002	1.74E-2	9.03E-1	4	15	0.001	▲▲	Homo sapiens
Signaling by WNT	11	PRKCG(1), MYC(1), PSME2(1), PSME1(1), RAC1(-1), CAV1(1), MAP3K7(-1), RUNX3(1), NFATC1(1),	332	0.022	1.74E-2	9.03E-1	23	157	0.011	▲▲	Homo sapiens
RUNX3 regulates RUNX1-mediated transcription	3	RUNX1(1), RUNX3(1)	4	0	1.95E-2	9.03E-1	2	2	0	▲▲	Homo sapiens
mTORC1-mediated signalling	1	FPR1(1)	28	0.002	1.95E-2	9.03E-1	3	8	0.001	▲▲	Homo sapiens
Mitochondrial protein import	1	HSPD1(-1)	69	0.005	1.95E-2	9.03E-1	5	14	0.001	▼▼	Homo sapiens
TFAP2A acts as a transcriptional repressor during retinoic acid induced cell differentiation	2	HSPD1(-1)	9	0.001	1.95E-2	9.03E-1	2	7	0	▼▼	Homo sapiens
MTOR signalling	1	FPR1(1)	50	0.003	1.95E-2	9.03E-1	3	29	0.002	▲▲	Homo sapiens
RUNX1 regulates transcription of genes involved in differentiation of keratinocytes	3	SOCS3(1), RUNX1(1)	11	0.001	2.39E-2	9.03E-1	6	8	0.001	▲▲	Homo sapiens
CD163 mediating an anti-inflammatory response	2	IL10(1), IL6(1)	14	0.001	2.39E-2	9.03E-1	1	9	0.001	▲▲	Homo sapiens
RUNX1 regulates transcription of genes involved in interleukin signaling	1	RUNX1(1)	7	0	2.82E-2	9.03E-1	5	5	0	▲▲	Homo sapiens
RUNX1 regulates transcription of genes involved in BCR signaling	1	RUNX1(1)	7	0	2.82E-2	9.03E-1	4	4	0	▲▲	Homo sapiens
RUNX1 regulates expression of components of tight junctions	1	RUNX1(1)	8	0.001	2.82E-2	9.03E-1	6	6	0	▲▲	Homo sapiens
RUNX1 interacts with co-factors whose precise effect on RUNX1 targets is not known	1	RUNX1(1)	39	0.003	2.82E-2	9.03E-1	5	5	0	▲▲	Homo sapiens
RUNX1 regulates estrogen receptor mediated transcription	1	RUNX1(1)	10	0.001	2.82E-2	9.03E-1	7	8	0.001	▲▲	Homo sapiens
FCERI mediated Ca+2 mobilization	9	LYN(1), LAT(1), SYK(1), NFATC3(1), BTK(1), FCER1A(1), VAV1(1), NFATC1(1), NFATC2(1)	129	0.008	2.82E-2	9.03E-1	7	11	0.001	▲▲	Homo sapiens
Organic cation transport	1	RUNX1(1)	36	0.002	2.82E-2	9.03E-1	1	9	0.001	▲▲	Homo sapiens
Organic cation/anion/zwitterion transport	1	RUNX1(1)	48	0.003	2.82E-2	9.03E-1	1	12	0.001	▲▲	Homo sapiens
CLEC7A (Dectin-1) induces NFAT activation	3	NFATC3(1), NFATC1(1), NFATC2(-1)	18	0.001	3.04E-2	9.03E-1	2	6	0	▼▼	Homo sapiens
RUNX3 regulates BCL2L11 (BIM) transcription	1	RUNX3(1)	6	0	3.25E-2	9.03E-1	2	2	0	▲▲	Homo sapiens
Nuclear Events (kinase and transcription factor activation)	13	EGR2(1), EGR1(1), EGR3(1), ID2(-1), MAPK1(1), FOSL1(1), F3(1), FOS(1), ELK1(-1)	80	0.005	3.25E-2	9.03E-1	32	48	0.003	▼▼	Homo sapiens
RUNX3 regulates YAP1-mediated transcription	1	RUNX3(1)	9	0.001	3.25E-2	9.03E-1	2	3	0	▲▲	Homo sapiens
Signaling by CSF1 (M-CSF) in myeloid cells	5	LYN(1), CSF1R(1), STAT3(1), STAT1(-1), CSF1(1)	41	0.003	3.47E-2	9.03E-1	14	14	0.001	▼▼	Homo sapiens
TP53 regulates transcription of several additional cell death genes whose specific roles in p53-dependent apoptosis remain uncertain	3	TP53(-1), BCL6(1)	28	0.002	3.69E-2	9.03E-1	14	19	0.001	▼▼	Homo sapiens
NGF-stimulated transcription	12	EGR2(1), EGR1(1), EGR3(1), ID2(-1), FOSL1(1), F3(1), FOS(1), ELK1(-1)	56	0.004	3.9E-2	9.03E-1	27	37	0.003	▼▼	Homo sapiens
Downstream signaling events of B Cell Receptor (BCR)	13	PSME1(1), REL(1), MAP3K7(-1), CHUK(1), NFKBIA(1), IKBKB(1), PSME2(1), NFATC3(1), FPR1(1), RELA(1), NFKB1(1), NFATC1(1), NFATC2(-1)	91	0.006	3.9E-2	9.03E-1	10	15	0.001	▲▲	Homo sapiens
Signaling by NTRK1 (TRKA)	14	EGR2(1), EGR1(1), EGR3(1), STAT3(1), ID2(-1), MAPK1(1), FOSL1(1), F3(1), FOS(1), ELK1(-1)	143	0.009	3.9E-2	9.03E-1	39	102	0.007	▼	Homo sapiens
Interleukin-12 signaling	18	IL10(1), MIF(-1), TYK2(1), JAK1(1), STAT4(1), JAK2(1), PSME2(1), IL12RB2(-1), IL12RB1(1), CDC42(1), IFNG(1), IL12B(1), IL12A(-1), IL31RA(-1)	84	0.006	4.34E-2	9.03E-1	56	56	0.004	▼	Homo sapiens
RUNX3 regulates NOTCH signaling	2	NOTCH1(1), RUNX3(1)	16	0.001	4.56E-2	9.03E-1	7	7	0	▲	Homo sapiens
Activation, myristolyation of BID and translocation to mitochondria	2	GZMB(-1), CASP8(1)	4	0	4.99E-2	9.03E-1	2	4	0	▼	Homo sapiens
CD28 dependent PI3K/Akt signaling	4	CD86(1), CD28(1), CD80(1), LCK(1)	28	0.002	4.99E-2	9.03E-1	2	9	0.001	▲	Homo sapiens
